# Supplementary material for: Sensory and cultural acceptability tradeoffs with nutritional content of biofortified orange-fleshed sweetpotato varieties among households with children in Malawi
Source: PLoS One. 2018 Oct 18;13(10):e0204754. doi: 10.1371/journal.pone.0204754 (PMC6193634; doi:10.1371/journal.pone.0204754)
Supplement: S1 Appendix — (XLSX) [file pone.0204754.s004.xlsx]

## Sheet: Cultural acceptabilty
General information		Respondent nr:
1.1	Name of caretaker
1.2	Name of child selected for the study
1.3	Age caretaker
1.4	Date of birth child	(dd-mm-yyyy)
1.5	Way of confirmation birth date	health pasport	birth certificate	PNC card	Other (explain):
1.6	What is the highest level of education you attended?	None	Nursery school/ preschool	1-4 of primary school
		5-8 of primary school	secondary school	Above secondary school
1.7	Marital status	Married	Single	Separated	Widow(er)
	Household size ( household defined as all people eating from the same pot)
1.8	All children (0-18) (Total)
1.9	How many of these children are between 2-5 years old?
1.1	Adults (above 18)
1.11	Total
1.12	Main source of income of the household	Animal (product) sale	Crop sales	Salaried employment	Casual labour	Trade
		Remittances	Destitute (gifts/begging)	Other, specify:
1.13	Have you heard about Orange Fleshed Sweet Potato?	Yes	No
1.14	Are you cultivating sweet potato on your farm at the moment?	Yes	No	If yes, what type:	orange fleshed	yellow	white	I don't know
1.14	Did you cultivate sweet potato on your farm last season?	Yes	No	If yes, what type:	orange fleshed	yellow	white	I don't know
1.15	Are you planning to cultivate sweet potato on your farm this coming season?	Yes	No	If yes, what type:	orange fleshed	yellow	white	I don't know
Behaviour		Never	Once or less per month	2-3 times per month	Once a week	Two or more times a week
2.1	How often did your child eat sweet potato in the last month?
2.2	How often did your child eat Orange Fleshed sweet potato in the last month?
2.3	How often did your child eat sweet potato when it was in season
2.4	How often did you child eat Orange fleshed sweet potato when it was in season?
Knowledge		I strongly disagree	I disagree	Neutral	I agree	I strongly agree	I don't know
3.1	Orange fleshed sweet potato is rich in vitamin A
3.2	Vitamin A can prevent blindness / improve eye sight
3.3	Vitamin A can improve skin appearance
3.4	Orange fleshed sweet potato makes you feel full
3.5	Orange fleshed sweet potato provides the body with energy
3.6	Vitamin A can prevent diseases
Perceived susceptibility		I strongly disagree	I disagree	Neutral	I agree	I strongly agree
4.1	Children of the age 2 - 5 years are at risk of developing vitamin A deficiency (not having enough vitamin A)
4.2	My child is at risk of developing vitamin A deficiency
Perceived severity		I strongly disagree	I disagree	Neutral	I agree	I strongly agree	I don't know
5.1	Lack of vitamin A can result in frequent illness of my child
5.2	Lack of vitamin A can make my child malnourished
5.3	Lack of vitamin A can lead to stunted growth of my child
5.4	Vitamin A deficiency may cause diarrhoeal diseases in my child
5.5	Vitamin A deficiency makes my child prone to malaria infections
5.6	Vitamin A deficiency can lead to night blindness in my child (ability to see during dusk or dawn is less)
5.7	Vitamin A deficiency can lead to blindness in my child
5.8	Vitamin A deficiency can result in the death of my child
Health value		I strongly disagree	I disagree	Neutral	I agree	I strongly agree
6.1	The health of my child is the most important thing in my life
6.2	The growth of my child is the most important thing in my life
6.3	That my child can see properly during dusk or dawn is the most important thing in my life
6.4	That my child has a good eye sight is the most important thing in my life
Health behaviour identity		I strongly disagree	I disagree	Neutral	I agree	I strongly agree
7.1	Eating Orange Fleshed sweet potato is good for my child
Perceived barriers		I strongly disagree	I disagree	Neutral	I agree	I strongly agree
8.1	Orange fleshed sweet potato is expensive
8.2	Orange fleshed sweet potato is not readily available in the market
8.3	Orange fleshed sweet potato causes stomach ache
8.4	Orange fleshed sweet potato causes diarrhea when eaten a lot
8.5	Orange fleshed sweet potato cannot be preserved for long without rotting
8.6	Vines for planting orange fleshed sweet potato are not easily available
8.7	Other crops are more important to cultivate than orange fleshed sweet potato
8.8	Orange fleshed sweet potato needs a lot of rain to grow well
8.9	Orange fleshed sweet potato requires a lot of weeding
8.1	Orange fleshed sweet potato harvest fails due to drought
8.11	I worry about the orange colour of orange fleshed sweet potato
8.12	I worry about the taste of orange fleshed sweet potato
8.13	I worry about the starchiness of orange fleshed sweet potato
Attitude		I strongly disagree	I disagree	Neutral	I agree	I strongly agree
9.1	Plain sweet potato and futali are prepared for children only (not for adults)
9.2	I find it important to prepare special 'foods for children' for my child
9.3	Orange fleshed sweet potato are part the six food groups (instead of balanced diet)
9.4	I find it important that my child eats all 6 food groups (eats a balanced diet)
9.5	Orange fleshed sweet potato provides a long feeling of satiety
9.6	I find it important that my child eats food that gives a long feeling of satiety
9.7	Orange fleshed sweet potato can cure and protect against diseases
9.8	I find it important that my child eats food that can cure and protect against diseases
9.9	Orange fleshed sweet potato is easy to cook
9.1	I find it important that I give food to my child that is easy to prepare
9.11	Orange fleshed sweet potato can be prepared in many different ways
9.12	I find it important that I give food to my child prepared in different ways
9.13	Orange fleshed sweet potato tastes well
9.14	I find it important that my child eats food that tastes well
9.15	Orange fleshed sweet potato contains a lot of starch
9.16	I find it important that my child eats sweet potato with high levels of starch
9.17	Orange Fleshed Sweet Potato is sweet
9.18	I find it important that my child eats food that is sweet
9.19	The orange colour of Orange Fleshed Sweet Potato is attractive
9.20	I find it important that my child eats food with an attractive colour
9.21	Orange Fleshed Sweet Potato can be eaten without any additives
9.22	I find it important that my child eats food that can be eaten without any additives
Control beliefs		I strongly disagree	I disagree	Neutral	I agree	I strongly agree
10.1	I decide what food to buy for my household
10.2	Other people decide what food I buy for my household
10.3	I decide what food to prepare for my household
10.4	Other people decide what food I prepare for my household
10.5	I decide whether to prepare sweet potato for my child
10.6	Other people decide whether I prepare sweet potato for my child
10.7	I am in charge of / responsible for feeding the children
10.8	Other people are in charge of/ resonsible for feeding the children
Subjective norm		I strongly disagree	I disagree	Neutral	I agree	I strongly agree
11.1	My husband determines when to prepare sweet potato
11.2	The opinion of my husband on what to prepare is important to me
11.3	My child influences my decision of when to prepare sweet potato
11.4	The opinion of my child on what to cook is important to me
11.5	Health workers advise me to prepare sweet potato
11.6	The opinion of the health worker about food is important to me
11.7	My friends advise me to prepare sweet potato
11.8	The opinion of my friends about food is important to me
11.9	My neighbours advise me to prepare sweet potato
11.10	The opinion of my neighbours about food is important to me
11.11	My parents advise me to prepare sweet potato
11.12	The opinion of my parents about food is important to me
11.13	The child growth center advises me to prepare sweet potato
11.14	The opion of the child growth center about food is important to me
11.15	Lead farmers advise me to prepare sweet potato
11.16	The opinion of the lead farmers about food is important to me
11.17	Extension workers from the government advise me to prepare sweet potato
11.18	The opinion of the extention workers from the government about food is important to me
11.19	NGOs advise me to prepare sweet potato
11.20	The opinion of NGOs about food is important to me
Cues to action		I strongly disagree	I disagree	Neutral	I agree	I strongly agree
12.1	When my child is sick, I will prepare OFSP
12.2	When my child cannot see properly during dusk or dawn, I will prepare OFSP
12.3	Children in my household suffering from vitamin A deficiency, would make me decide to prepare OFSP
12.4	Information sessions about the benefits of Orange Fleshed Sweet Potato would encourage me to prepare OFSP for my child
12.5	Recommendations by the village headman/chief would encourage me to prepare orange fleshed sweet potato for my child
12.6	Recommendations from health workers to prepare orange flesh sweet potato, would convince me to prepare OFSP for my child
12.7	An awareness campaign would stimulate me to prepare OFSP for my child
12.8	Provision of vines would make me decide to cultivate and prepare orange fleshed sweet potato for my child
12.9	Demonstration gardens and schemes would make me decide to cultivate and prepare OFSP for my child
12.10	Prior market identification would make me decide to cultivate and prepare OFSP
Behavioural intention		I strongly disagree	I disagree	Neutral	I agree	I strongly agree
13.1	I will prepare orange fleshed sweet potato for my child in the future
13.2	How often do you think you will prepare orange fleshed sweet potato for your child in the future if it is available?	Never	Once or less per month	2-3 times per month	Once a week	Two or more times a week
Anticipated affect		I strongly disagree	I disagree	Neutral	I agree	I strongly agree
14.1	If I don’t give OFSP to my child I will regret it
14.2	If I don’t give OFSP to my child I will feel proud of myself
14.3	If I don’t give OFSP to my child I will feel worried and tense

## Sheet: Sensory evaluation (1)
General questionnaire - Sweet potato
Administrator:		Date:	/09/2016
Participant’s name:		Location:
Gender (circle)	M / F	Age:
Attended information session & signed informed consent? ( circle)		Yes / No
1: What is your achieved level of education?		2: What is the main source of income for the household:
1= None		1= Livestock(product) sale (Poultry, eggs etc)
2= Pre-school		2= Crop sale (farmer)
3= Standard 1-4 of primary school		3= Salaried employment
4= Standard 5-8 of primary school		4= Casual Labour
5= Secondary school		5= Trade
6= Above secondary school		6= Remittances
		7= Destitute (gifts, begging)
		8= Other, specify
3: Household size (number of people eating from the same pot):		4: Number of children + their age:
------- adults
……… children
……….total
		01:00:00		05:00:00
		02:00:00		06:00:00
		03:00:00		07:00:00
		04:00:00		08:00:00
5:Did you grow sweet potato in the last season?		6: How often do you eat sweet potato?
Yes / No		1= More times a day
If yes, what varieties:		2= Once every day
		3= Every week
		4= Every month
		5= Rarely
		6= Never
7: How often does your child eat sweet potato?		8:What variety of sweet potato do you eat most? (only 1 variety)
1= More times a day
2= Once every day
3= Every week		……………………………….
4= Every month
5= Rarely
6= Less than once per month
7= Never
9: In what form do you eat sweet potato most?		10: In what form does your child eat sweet potato most? (1 option)
(1 option)		1=Boiled
1=Boiled		2=Roasted
2=Roasted		3=Fried
3=Fried		4=Raw
4=Raw		5=Mashed
5=Mashed		6=Futali
6=Futali		7= Other
7= Other
11: How do you get the sweet potato that you normally consume?		12: Which meals during the day do you eat that contain sweet potato? (Multiple answers)
1= Own production		1= Breakfast
2= Buying from other farmers		2= Lunch
3= Neighbors		3= Dinner
4= Market		4= Snack
5= Other		5= other
FOR THESE QUESTIONS, DO NOT GIVE THE OPTIONS, ASK IT AS AN OPEN QUESTION:
13: What are the benefits of sweet potato? (1 option)		14: Who do you not eat more sweet potato?
1=Health/ nutrition		1= I don’t want to eat more sweet potato
2=Income		2= I don’t like sweet potato
3=Taste		3= Too expensive
4= Easy to grow, climate resistant		4= Not available
4= Other		5= Bad for health
		6= Other

## Sheet: Sensory evaluation (2)
Acceptance test score sheet sweet potatoes
Enumerator
Tick the box/ put a circle on the number that best describes the participant’s overall opinion of the sample. Don’t forget to rinse your mouth with water in between the samples.
First sample:	Second sample:
1. How often would you eat this sweet potato?	1. How often would you eat this sweet potato?
❍ I would eat this food every opportunity I had	❍ I would eat this food every opportunity I had
❍ I would eat this very often	❍ I would eat this very often
❍ I would frequently eat this	❍ I would frequently eat this
❍ I like this and would eat it now and then	❍ I like this and would eat it now and then
❍ I would eat this if available but would not go out of my way	❍ I would eat this if available but would not go out of my way
❍ I do not like it but would eat it on an occasion	❍ I do not like it but would eat it on an occasion
❍ I would hardly ever eat this	❍ I would hardly ever eat this
❍ I would eat this only if there were no other food choices	❍ I would eat this only if there were no other food choices
❍ I would eat this only if I were forced to	❍ I would eat this only if I were forced to
2. How much do you like or dislike the sweet potato?	2. How much do you like or dislike the sweet potato?
1 - 2 - 3 - 4 - 5	1 - 2 - 3 - 4 - 5
3. How much do you like or dislike the colour of the sweet potato?	3. How much do you like or dislike the colour of the sweet potato?
1 - 2 - 3 - 4 - 5	1 - 2 - 3 - 4 - 5
4. How much do you like or dislike the smell of the sweet potato?	4. How much do you like or dislike the smell of the sweet potato?
1 - 2 - 3 - 4 - 5	1 - 2 - 3 - 4 - 5
5. How much do you like or dislike the taste of the sweet potato?	5. How much do you like or dislike the taste of the sweet potato?
1 - 2 - 3 - 4 - 5	1 - 2 - 3 - 4 - 5
6. How much do you like or dislike the sweetness of the sweet potato?	6. How much do you like or dislike the sweetness of the sweet potato?
1 - 2 - 3 - 4 - 5	1 - 2 - 3 - 4 - 5
7. How much do you like or dislike the texture of the sweet potato?	7. How much do you like or dislike the texture of the sweet potato?
1 - 2 - 3 - 4 - 5	1 - 2 - 3 - 4 - 5
8. How much do you like or dislike the moistness of the sweet potato?	8. How much do you like or dislike the moistness of the sweet potato?
1 - 2 - 3 - 4 - 5	1 - 2 - 3 - 4 - 5
Don’t forget to rinse your mouth with water in between the samples.
